# Supplementary material for: Transcriptome profiling of flower buds of male-sterile lines provides new insights into male sterility mechanism in alfalfa
Source: BMC Plant Biol. 2022 Apr 15;22:199. doi: 10.1186/s12870-022-03581-1 (PMC9013074; doi:10.1186/s12870-022-03581-1)
Supplement: Supplementary file 1 — Additional file1: Table S1. An overview of the transcriptome data. [file 12870_2022_3581_MOESM1_ESM.xls]

## Sheet: Sheet1
	Sample	Raw reads	Raw bases	Clean reads	Clean bases	Error rate(%)	Q20(%)	Q30(%)	GC content(%)
	F62_1	115754978	17479001678	114514614	17164909614	0.0266	97.48	92.57	42.21
	F62_2	106008512	16007285312	104897268	15724712957	0.026	97.7	93.11	42.35
	F62_3	115808046	17487014946	114644682	17184757332	0.0259	97.76	93.23	42.35
	F63_1	109371194	16515050294	108175962	16212875282	0.0259	97.72	93.17	42.36
	F63_2	111938138	16902658838	110812342	16614743869	0.0257	97.84	93.43	42.43
	F63_3	119497448	18044114648	118207874	17694166724	0.0258	97.78	93.31	42.33
	F69_1	115570698	17451175398	114166742	17100313757	0.0267	97.41	92.42	42.48
	F69_2	103973332	15699973132	102619146	15350666629	0.0267	97.43	92.47	42.2
	F69_3	105873940	15986964940	104777124	15706807640	0.0258	97.79	93.32	42.38
	S70_1	100350410	15152911910	99242826	14856718376	0.0291	96.57	90.37	42.55
	S70_2	97409122	14708777422	96296044	14429773798	0.0269	97.35	92.32	42.47
	S70_3	109358782	16513176082	108090012	16172800071	0.0262	97.62	92.95	42.51
	S74_1	109711540	16566442540	108534770	16258125913	0.0261	97.65	92.97	42.5
	S74_2	112087646	16925234546	110717964	16579282198	0.0271	97.27	92.12	42.49
	S74_3	106973114	16152940214	105844872	15833049483	0.0256	97.85	93.48	42.48
	S79_1	115811554	17487544654	114576854	17162024510	0.0257	97.8	93.34	42.36
	S79_2	110656566	16709141466	109512548	16399650743	0.0262	97.62	92.92	42.5
	S79_3	111903210	16897384710	110686528	16569562619	0.0259	97.75	93.24	42.4
