# Supplementary material for: Transcriptome profiling of flower buds of male-sterile lines provides new insights into male sterility mechanism in alfalfa
Source: BMC Plant Biol. 2022 Apr 15;22:199. doi: 10.1186/s12870-022-03581-1 (PMC9013074; doi:10.1186/s12870-022-03581-1)
Supplement: Supplementary file 4 — Additional file4: Table S2. PPI network information. [file 12870_2022_3581_MOESM4_ESM.xls]

## Sheet: PPI_degree_distribution
Degree	Node_Num
0	0
1	129
2	49
3	34
4	17
5	15
6	9
7	8
8	5
9	5
10	4
11	1
12	0
13	1
14	3
15	4
16	3
17	2
18	0
19	0
20	1
21	0
22	1
23	2
24	0
25	1
26	0
27	1
28	4
29	2
30	2
31	4
32	3
33	2
34	2
35	0
36	2
37	1
38	2
39	0
40	0
41	0
42	0
43	2
44	1
45	0
46	1

## Sheet: PPI_centrality
Node_ID	Node_Name	Degree_Centrality	Closeness_Centrality	Betweenness_Centrality	Accession_id
0	11417021	0.142857	0.170446	0.0229624	MS.gene25178
1	11419474	0.136646	0.160116	0.00753807	MS.gene057272
2	11410151	0.13354	0.159847	0.0129884	MS.gene040151
3	11427020	0.13354	0.159045	0.0205295	MS.gene08434
4	11426543	0.118012	0.176454	0.0409826	MS.gene29581
5	11419028	0.118012	0.156945	0.00437519	MS.gene08771
6	11434751	0.114907	0.162579	0.00473062	MS.gene20037
7	11441808	0.111801	0.157988	0.00271286	MS.gene26343
8	11405915	0.111801	0.172298	0.0154472	MS.gene69921
9	11439204	0.10559	0.147914	0.000294136	MS.gene39902
10	11423960	0.10559	0.167445	0.0185251	MS.gene051746
11	AES87330	0.102484	0.161475	0.00342555	MS.gene48986
12	25485157	0.102484	0.155661	0.00216213	MS.gene95803
13	11426149	0.0993789	0.147455	0.000236859	MS.gene016301
14	11424816	0.0993789	0.160657	0.00289108	MS.gene010610
15	11412433	0.0993789	0.161201	0.00348065	MS.gene029109
16	11431211	0.0962733	0.160386	0.00272065	MS.gene52972
17	11439488	0.0962733	0.165695	0.0111442	MS.gene31988
18	11435273	0.0962733	0.146547	6.69963e-05	MS.gene36310
19	11433356	0.0962733	0.160386	0.00252761	MS.gene024401
20	11425151	0.0931677	0.147	0.000215026	MS.gene01360
21	11426640	0.0931677	0.146321	3.38071e-05	MS.gene92940
22	11408889	0.0900621	0.146096	1.35977e-05	MS.gene070569
23	11429584	0.0900621	0.146096	1.35977e-05	MS.gene000897
24	11408011	0.0869565	0.145872	1.29066e-05	MS.gene44141
25	11435125	0.0869565	0.145872	1.29066e-05	MS.gene072508
26	11407406	0.0869565	0.145872	8.10128e-06	MS.gene047717
27	AES63254	0.0869565	0.145872	5.61411e-06	MS.gene002051
28	11429960	0.0838509	0.145649	7.38464e-06	MS.gene057093
29	11412587	0.0776398	0.148376	0.00701896	MS.gene062731
30	11434737	0.0714286	0.144762	6.91053e-07	MS.gene31095
31	25499566	0.0714286	0.145426	0.000229277	MS.gene034626
32	11419764	0.068323	0.171367	0.133669	MS.gene04296
33	11443631	0.0621118	0.165406	0.0659981	MS.gene033017
34	11418865	0.052795	0.143021	0.00114583	MS.gene91152
35	11410295	0.052795	0.139251	9.78545e-05	MS.gene00049
36	11430437	0.0496894	0.146096	0.00105666	MS.gene55694
37	11440570	0.0496894	0.0925182	0.0365015	MS.gene23323
38	11408190	0.0496894	0.156429	0.0220051	MS.gene034607
39	11418643	0.0465839	0.140693	0.00635444	MS.gene039132
40	11424573	0.0465839	0.150488	0.0197307	MS.gene061905
41	11430699	0.0465839	0.0919813	0.0160007	MS.gene07048
42	11413825	0.0465839	0.143021	0	MS.gene023648
43	AES62305	0.0434783	0.141953	3.96457e-05	MS.gene97615
44	11422949	0.0434783	0.141111	0.000986326	MS.gene60589
45	rps16-2	0.0434783	0.145649	0.00199094	MS.gene026096
46	11407765	0.0403727	0.0801253	0.000371187	MS.gene36485
47	11424216	0.0341615	0.110979	0.0253952	MS.gene75012
48	11431978	0.0310559	0.140902	0.0195559	MS.gene07393
49	11442530	0.0310559	0.141111	2.48343e-05	MS.gene40513
50	11416822	0.0310559	0.137839	0.000256942	MS.gene55959
51	11421167	0.0310559	0.139048	0.0134914	MS.gene071916
52	11438405	0.0279503	0.106148	0.0759176	MS.gene28452
53	11441226	0.0279503	0.133205	0.0212135	MS.gene006544
54	11413210	0.0279503	0.0797892	5.5146e-05	MS.gene061260
55	11416229	0.0279503	0.0800578	0.000523081	MS.gene071261
56	11445115	0.0279503	0.142378	0.0442195	MS.gene88493
57	11440004	0.0248447	0.121467	0.0334669	MS.gene055005
58	11444522	0.0248447	0.124163	0.0156154	MS.gene047813
59	11435195	0.0248447	0.135098	0.000812761	MS.gene99410
60	11439551	0.0248447	0.0911876	0.00469386	MS.gene09014
61	11407595	0.0248447	0.150014	0.00861965	MS.gene040115
62	11409205	0.0217391	0.0911876	0.00417433	MS.gene044021
63	11425141	0.0217391	0.134906	7.73018e-05	MS.gene02213
64	11413270	0.0217391	0.148376	0.00045555	MS.gene066386
65	11445727	0.0217391	0.027668	0.00100894	MS.gene26637
66	11414500	0.0217391	0.027668	0.000480512	MS.gene51869
67	11446699	0.0217391	0.144323	0.0978051	MS.gene83234
68	11433210	0.0217391	0.027668	0.000480512	MS.gene61269
69	11422357	0.0217391	0.107833	0.000122547	MS.gene97848
70	11416246	0.0186335	0.0956828	0.0133511	MS.gene48819
71	11419485	0.0186335	0.0186335	9.67474e-05	MS.gene051343
72	11433081	0.0186335	0.129576	0.000479158	MS.gene36216
73	11422247	0.0186335	0.0795889	0.00336681	MS.gene58813
74	AES89454	0.0186335	0.0795223	3.22491e-06	MS.gene003428
75	11446020	0.0186335	0.0795223	3.22491e-06	MS.gene86296
76	11414393	0.0186335	0.0935189	0.00151425	MS.gene62622
77	11423401	0.0186335	0.130824	0.000162608	MS.gene025719
78	11422251	0.0186335	0.119483	3.10312e-05	MS.gene37744
79	11442020	0.015528	0.100965	0.000782242	MS.gene24681
80	11434175	0.015528	0.107589	3.5474e-05	MS.gene56711
81	11445486	0.015528	0.0159716	0	MS.gene045570
82	11433744	0.015528	0.0159716	0	MS.gene030685
83	11432004	0.015528	0.0159716	0	MS.gene40359
84	11411314	0.015528	0.0159716	0	MS.gene51629
85	11411391	0.015528	0.0799905	0.0165777	MS.gene023640
86	11421104	0.015528	0.122248	7.74638e-05	MS.gene45902
87	11406645	0.015528	0.0243478	8.66119e-05	MS.gene04986
88	11435754	0.015528	0.131547	0.00336681	MS.gene66410
89	11431764	0.015528	0.132279	0	MS.gene024487
90	11429175	0.015528	0.015528	0.000145121	MS.gene81321
91	11445801	0.015528	0.0179681	0.000503086	MS.gene90881
92	11442176	0.015528	0.128874	0.00198781	MS.gene06199
93	11426050	0.015528	0.0159716	0	MS.gene040231
94	11424755	0.0124224	0.1294	0.00506557	MS.gene002440
95	11413544	0.0124224	0.131366	0	MS.gene007892
96	11430889	0.0124224	0.0794559	0.00336681	MS.gene99578
97	11422473	0.0124224	0.0124224	9.67474e-05	MS.gene019953
98	11424159	0.0124224	0.01294	3.5474e-05	MS.gene30654
99	11439201	0.0124224	0.123678	2.87101e-05	MS.gene52150
100	11437781	0.0124224	0.115004	0.00108299	MS.gene54903
101	11430048	0.0124224	0.139866	0.0171922	MS.gene049580
102	11416715	0.0124224	0.101072	0.00868292	MS.gene025715
103	11427477	0.0124224	0.0863839	0.00672878	MS.gene21943
104	11436300	0.0124224	0.01294	1.12872e-05	MS.gene025787
105	11443293	0.0124224	0.124979	0.0215081	MS.gene025373
106	11419641	0.0124224	0.01294	3.5474e-05	MS.gene38049
107	11424070	0.0124224	0.0179681	0.000483737	MS.gene57887
108	11445055	0.0124224	0.125143	3.46678e-05	MS.gene037902
109	11417477	0.0124224	0.114727	0.0084009	MS.gene058216
110	11446407	0.0124224	0.01294	6.77231e-05	MS.gene065811
111	11415038	0.00931677	0.0190217	2.76421e-06	MS.gene31736
112	11433812	0.00931677	0.103155	6.44982e-06	MS.gene002841
113	25499607	0.00931677	0.0110914	4.83737e-06	MS.gene22974
114	11444017	0.00931677	0.0196353	0.000254307	MS.gene25041
115	11416659	0.00931677	0.114451	0.00796553	MS.gene02881
116	11424559	0.00931677	0.146547	0.000245495	MS.gene81545
117	25483139	0.00931677	0.0792572	0	MS.gene000365
118	11412949	0.00931677	0.0793233	0	MS.gene005529
119	25491556	0.00931677	0.0190217	2.76421e-06	MS.gene73217
120	11433942	0.00931677	0.0110914	2.57993e-05	MS.gene91978
121	11438310	0.00931677	0.0793233	0	MS.gene01608
122	11431305	0.00931677	0.0110914	9.67474e-06	MS.gene08124
123	25493338	0.00931677	0.112422	0.0133124	MS.gene028366
124	11429725	0.00931677	0.122405	0.0395503	MS.gene054918
125	11434621	0.00931677	0.0110914	2.90242e-05	MS.gene32453
126	11422233	0.00931677	0.107346	0	MS.gene74507
127	11415029	0.00931677	0.116985	0	MS.gene045119
128	11435782	0.00931677	0.124001	0.00924905	MS.gene58073
129	11421966	0.00931677	0.114589	0.00167373	MS.gene039009
130	11424739	0.00931677	0.114589	0.00167373	MS.gene74185
131	11436847	0.00931677	0.0699843	0.00671427	MS.gene036109
132	11416614	0.00931677	0.136847	0.00056961	MS.gene69820
133	11414665	0.00931677	0.132095	0.00161568	MS.gene41385
134	11431016	0.00931677	0.107346	0	MS.gene041651
135	11418757	0.00931677	0.0190217	0.000251543	MS.gene015257
136	AET04941	0.00931677	0.0793233	0	MS.gene03199
137	11446186	0.00931677	0.122405	0.0395503	MS.gene032695
138	11446185	0.00931677	0.100432	0	MS.gene44813
139	11429807	0.00931677	0.00931677	5.80484e-05	MS.gene026025
140	11415940	0.00931677	0.0930613	0.00669492	MS.gene03056
141	11408847	0.00931677	0.0110914	4.83737e-06	MS.gene52893
142	11443624	0.00931677	0.0928796	0.00336681	MS.gene91337
143	11431972	0.00931677	0.111368	0.000434718	MS.gene54064
144	11428156	0.00931677	0.114589	6.44982e-06	MS.gene064862
145	11435419	0.00621118	0.00621118	1.93495e-05	MS.gene47679
146	AES62216	0.00621118	0.143886	0.000165666	MS.gene87594
147	11423837	0.00621118	0.00621118	1.93495e-05	MS.gene025458
148	11422493	0.00621118	0.118294	0.000290434	MS.gene73215
149	11426408	0.00621118	0.107225	0	MS.gene005227
150	11428530	0.00621118	0.00970497	0	MS.gene60563
151	sqs1	0.00621118	0.00621118	1.93495e-05	MS.gene50719
152	11436240	0.00621118	0.00970497	4.83737e-06	MS.gene21632
153	11415626	0.00621118	0.107225	0	MS.gene019934
154	AES84233	0.00621118	0.00970497	6.44982e-06	MS.gene005719
155	25485515	0.00621118	0.0125776	0.000154796	MS.gene065115
156	11420568	0.00621118	0.0184453	2.76421e-06	MS.gene015265
157	11429945	0.00621118	0.00828157	0	MS.gene019158
158	11407383	0.00621118	0.00970497	0	MS.gene027506
159	11412120	0.00621118	0.00621118	1.93495e-05	MS.gene08563
160	11419748	0.00621118	0.00621118	1.93495e-05	MS.gene34135
161	11428338	0.00621118	0.100326	0	MS.gene043867
162	25500710	0.00621118	0.123358	0	MS.gene79766
163	11421230	0.00621118	0.143886	0.000165666	MS.gene051009
164	11422507	0.00621118	0.125805	0	MS.gene83123
165	11409936	0.00621118	0.123518	0.00336681	MS.gene98781
166	25496992	0.00621118	0.107225	0	MS.gene66407
167	11436735	0.00621118	0.0795223	0	MS.gene060573
168	11408162	0.00621118	0.00621118	1.93495e-05	MS.gene94929
169	11414055	0.00621118	0.118294	0.000290434	MS.gene83265
170	11419842	0.00621118	0.00970497	6.44982e-06	MS.gene54002
171	25482851	0.00621118	0.103267	0.00129699	MS.gene29229
172	11426844	0.00621118	0.00828157	0	MS.gene014378
173	11412075	0.00621118	0.0698815	0.00336681	MS.gene96760
174	11419256	0.00621118	0.107833	1.93495e-05	MS.gene30263
175	11443043	0.00621118	0.126643	0	MS.gene75690
176	11408278	0.00621118	0.0184453	2.76421e-06	MS.gene008330
177	AES68940	0.00621118	0.0923385	0	MS.gene85479
178	11420592	0.00621118	0.00621118	1.93495e-05	MS.gene93731
179	11428998	0.00621118	0.093427	0.00336681	MS.gene68433
180	11434749	0.00621118	0.137242	0.00960079	MS.gene051963
181	11422146	0.00621118	0.140902	0.0223709	MS.gene42835
182	11423909	0.00621118	0.0926985	0	MS.gene02137
183	11419875	0.00621118	0.00621118	1.93495e-05	MS.gene073634
184	11436321	0.00621118	0.0949189	6.44982e-06	MS.gene042286
185	11437410	0.00621118	0.00621118	1.93495e-05	MS.gene043600
186	11429529	0.00621118	0.093427	0.00336681	MS.gene073362
187	11427259	0.00621118	0.139251	0.000361594	MS.gene27481
188	11438402	0.00621118	0.123839	0	MS.gene022596
189	aTUB	0.00621118	0.00621118	1.93495e-05	MS.gene08199
190	11433591	0.00621118	0.101939	0	MS.gene28825
191	11431440	0.00621118	0.0184453	0	MS.gene007394
192	11434991	0.00621118	0.0796555	0.00336681	MS.gene062819
193	11445860	0.00621118	0.00970497	0	MS.gene43603
194	11429483	0.00310559	0.00310559	0	MS.gene94676
195	11442992	0.00310559	0.0619601	0	MS.gene21519
196	25489690	0.00310559	0.00310559	0	MS.gene03196
197	11422261	0.00310559	0.130465	0	MS.gene41390
198	11424815	0.00310559	0.00559006	0	MS.gene59456
199	11429397	0.00310559	0.00559006	0	MS.gene64752
200	11408756	0.00310559	0.00414079	0	MS.gene005496
201	11436613	0.00310559	0.00310559	0	MS.gene038318
202	11437558	0.00310559	0.00310559	0	MS.gene023449
203	11436612	0.00310559	0.00310559	0	MS.gene038314
204	11414398	0.00310559	0.00898403	0	MS.gene79015
205	11436266	0.00310559	0.00310559	0	MS.gene37223
206	11431318	0.00310559	0.00310559	0	MS.gene55703
207	11406035	0.00310559	0.00310559	0	MS.gene95324
208	AET05473	0.00310559	0.100751	0	MS.gene072065
209	11414390	0.00310559	0.00414079	0	MS.gene95876
210	11427480	0.00310559	0.00310559	0	MS.gene21677
211	11415562	0.00310559	0.00310559	0	MS.gene88308
212	11417899	0.00310559	0.00310559	0	MS.gene20571
213	11420682	0.00310559	0.013834	0	MS.gene39666
214	11432484	0.00310559	0.00414079	0	MS.gene89517
215	11411004	0.00310559	0.00414079	0	MS.gene47704
216	11444287	0.00310559	0.101179	0	MS.gene95693
217	11424560	0.00310559	0.0814287	0	MS.gene057043
218	11431478	0.00310559	0.00414079	0	MS.gene016994
219	11432785	0.00310559	0.0114342	0	MS.gene32100
220	11405787	0.00310559	0.0888866	0	MS.gene045674
221	11415888	0.00310559	0.00414079	0	MS.gene09069
222	11419924	0.00310559	0.00310559	0	MS.gene063476
223	11435521	0.00310559	0.0694731	0	MS.gene73008
224	11436819	0.00310559	0.00310559	0	MS.gene49743
225	25501936	0.00310559	0.0114342	0	MS.gene82270
226	11436727	0.00310559	0.00310559	0	MS.gene028241
227	11437440	0.00310559	0.0814287	0	MS.gene030720
228	11437169	0.00310559	0.00310559	0	MS.gene030700
229	11428684	0.00310559	0.00414079	0	MS.gene95484
230	11415648	0.00310559	0.00310559	0	MS.gene44019
231	11408903	0.00310559	0.00310559	0	MS.gene99535
232	11440983	0.00310559	0.00862664	0	MS.gene57399
233	11423375	0.00310559	0.00559006	0	MS.gene065540
234	11412700	0.00310559	0.00310559	0	MS.gene067126
235	11439965	0.00310559	0.110849	0	MS.gene21700
236	11445584	0.00310559	0.00310559	0	MS.gene012437
237	AES73804	0.00310559	0.0745951	0	MS.gene009125
238	11415330	0.00310559	0.00310559	0	MS.gene063176
239	11422779	0.00310559	0.00310559	0	MS.gene014291
240	11427672	0.00310559	0.00709849	0	MS.gene031030
241	11413020	0.00310559	0.101072	0	MS.gene87959
242	11412656	0.00310559	0.00310559	0	MS.gene042939
243	11417285	0.00310559	0.00310559	0	MS.gene50024
244	11440020	0.00310559	0.0101637	0	MS.gene042978
245	11413607	0.00310559	0.0695239	0	MS.gene02843
246	11431912	0.00310559	0.0888866	0	MS.gene23187
247	11436529	0.00310559	0.00414079	0	MS.gene044456
248	11410968	0.00310559	0.00414079	0	MS.gene33484
249	25498913	0.00310559	0.00310559	0	MS.gene31556
250	11426052	0.00310559	0.0793896	0	MS.gene024053
251	11417397	0.00310559	0.123198	0	MS.gene42247
252	11437339	0.00310559	0.00310559	0	MS.gene017998
253	11418492	0.00310559	0.00310559	0	MS.gene31935
254	11425780	0.00310559	0.00310559	0	MS.gene007399
255	11432958	0.00310559	0.123678	0	MS.gene005004
256	11429655	0.00310559	0.0173913	0	MS.gene013087
257	11431221	0.00310559	0.00310559	0	MS.gene002901
258	11416791	0.00310559	0.00310559	0	MS.gene03053
259	11427205	0.00310559	0.00310559	0	MS.gene36215
260	11423868	0.00310559	0.101179	0	MS.gene065843
261	11406591	0.00310559	0.00414079	0	MS.gene044775
262	11418051	0.00310559	0.00310559	0	MS.gene31332
263	11414008	0.00310559	0.00310559	0	MS.gene43837
264	11416101	0.00310559	0.0814287	0	MS.gene022910
265	11427139	0.00310559	0.00310559	0	MS.gene85272
266	11441600	0.00310559	0.00414079	0	MS.gene025098
267	11432514	0.00310559	0.0693718	0	MS.gene039024
268	11420998	0.00310559	0.00310559	0	MS.gene08604
269	11437347	0.00310559	0.123198	0	MS.gene013488
270	11443726	0.00310559	0.00414079	0	MS.gene62831
271	11424663	0.00310559	0.0173913	0	MS.gene30016
272	11441160	0.00310559	0.123198	0	MS.gene037083
273	11426584	0.00310559	0.00310559	0	MS.gene29062
274	11429047	0.00310559	0.0814287	0	MS.gene44656
275	11437567	0.00310559	0.00310559	0	MS.gene35590
276	11419130	0.00310559	0.00709849	0	MS.gene75432
277	11425207	0.00310559	0.10603	0	MS.gene013500
278	11435271	0.00310559	0.00414079	0	MS.gene47346
279	11427173	0.00310559	0.0797892	0	MS.gene027000
280	11431554	0.00310559	0.00310559	0	MS.gene73658
281	11410393	0.00310559	0.0114342	0	MS.gene053638
282	11444983	0.00310559	0.00310559	0	MS.gene83175
283	11443699	0.00310559	0.0114342	0	MS.gene006655
284	11418347	0.00310559	0.0114342	0	MS.gene006681
285	11446183	0.00310559	0.00414079	0	MS.gene069421
286	11444057	0.00310559	0.00310559	0	MS.gene006925
287	11444594	0.00310559	0.00310559	0	MS.gene047827
288	11440740	0.00310559	0.00414079	0	MS.gene049402
289	11425373	0.00310559	0.00310559	0	MS.gene052552
290	11415396	0.00310559	0.00414079	0	MS.gene053633
291	11439634	0.00310559	0.00310559	0	MS.gene89101
292	11411851	0.00310559	0.00310559	0	MS.gene95807
293	11440718	0.00310559	0.0620409	0	MS.gene029247
294	11407257	0.00310559	0.00310559	0	MS.gene36495
295	11413411	0.00310559	0.00310559	0	MS.gene011677
296	11405546	0.00310559	0.00310559	0	MS.gene71923
297	11407155	0.00310559	0.00310559	0	MS.gene030384
298	11407970	0.00310559	0.00310559	0	MS.gene033226
299	11418607	0.00310559	0.0620409	0	MS.gene87882
300	AES89429	0.00310559	0.00310559	0	MS.gene058027
301	11430750	0.00310559	0.00414079	0	MS.gene36142
302	11433466	0.00310559	0.00310559	0	MS.gene050320
303	AES84447	0.00310559	0.00310559	0	MS.gene09201
304	AES82150	0.00310559	0.0797892	0	MS.gene006560
305	11436384	0.00310559	0.10463	0	MS.gene28652
306	11439284	0.00310559	0.0745951	0	MS.gene63438
307	11432244	0.00310559	0.00310559	0	MS.gene072511
308	11424246	0.00310559	0.0135266	0	MS.gene002357
309	11433472	0.00310559	0.00310559	0	MS.gene024386
310	11432385	0.00310559	0.00414079	0	MS.gene024382
311	25502831	0.00310559	0.00862664	0	MS.gene25374
312	25493999	0.00310559	0.00310559	0	MS.gene002880
313	11412098	0.00310559	0.00310559	0	MS.gene67315
314	25486941	0.00310559	0.114176	0	MS.gene57126
315	11434343	0.00310559	0.00310559	0	MS.gene002235
316	25489412	0.00310559	0.0114342	0	MS.gene35619
317	25491292	0.00310559	0.112956	0	MS.gene053121
318	11437601	0.00310559	0.00414079	0	MS.gene048060
319	11439086	0.00310559	0.00414079	0	MS.gene037557
320	11418835	0.00310559	0.00310559	0	MS.gene01192
321	11439844	0.00310559	0.00310559	0	MS.gene070797
322	11410173	0.00310559	0.101179	0	MS.gene65249

## Sheet: PPI_node_degree
Node_ID	Node_Name	Degree	Accession_id
0	11417021	37	MS.gene25178
1	11426543	33	MS.gene29581
2	11427020	33	MS.gene08434
3	11419474	32	MS.gene057272
4	11410151	32	MS.gene040151
5	11419028	32	MS.gene08771
6	11441808	28	MS.gene26343
7	11405915	28	MS.gene69921
8	11439204	28	MS.gene39902
9	11434751	27	MS.gene20037
10	11424816	27	MS.gene010610
11	11431211	27	MS.gene52972
12	25485157	24	MS.gene95803
13	11435273	23	MS.gene36310
14	11423960	21	MS.gene051746
15	11429584	19	MS.gene000897
16	AES87330	19	MS.gene48986
17	11433356	18	MS.gene024401
18	11426640	18	MS.gene92940
19	AES63254	17	MS.gene002051
20	11425151	16	MS.gene01360
21	11429960	14	MS.gene057093
22	11412587	14	MS.gene062731
23	11408889	14	MS.gene070569
24	11426149	13	MS.gene016301
25	11435125	13	MS.gene072508
26	11407406	12	MS.gene047717
27	11412433	12	MS.gene029109
28	11408011	12	MS.gene44141
29	11434737	11	MS.gene31095
30	11418643	11	MS.gene039132
31	11410295	10	MS.gene00049
32	11407765	10	MS.gene36485
33	11440570	9	MS.gene23323
34	11439488	9	MS.gene31988
35	11430699	8	MS.gene07048
36	11430437	8	MS.gene55694
37	11413210	7	MS.gene061260
38	11418865	6	MS.gene91152
39	11416229	6	MS.gene071261
40	11441226	6	MS.gene006544
41	11435195	6	MS.gene99410
42	11431978	6	MS.gene07393
43	11419764	6	MS.gene04296
44	25499566	5	MS.gene034626
45	11424573	5	MS.gene061905
46	AES89454	5	MS.gene003428
47	11419485	5	MS.gene051343
48	11408190	5	MS.gene034607
49	11407595	5	MS.gene040115
50	11411314	5	MS.gene51629
51	11433744	4	MS.gene030685
52	11426050	4	MS.gene040231
53	11425141	4	MS.gene02213
54	11445115	4	MS.gene88493
55	11413825	4	MS.gene023648
56	rps16-2	4	MS.gene026096
57	11409205	4	MS.gene044021
58	11422949	4	MS.gene60589
59	11432004	3	MS.gene40359
60	11445486	3	MS.gene045570
61	11439201	3	MS.gene52150
62	AET04941	3	MS.gene03199
63	11422247	3	MS.gene58813
64	11442020	3	MS.gene24681
65	11429175	3	MS.gene81321
66	11414665	3	MS.gene41385
67	11424216	3	MS.gene75012
68	11415038	3	MS.gene31736
69	11423401	3	MS.gene025719
70	11421167	3	MS.gene071916
71	11446020	3	MS.gene86296
72	11431764	2	MS.gene024487
73	11422473	2	MS.gene019953
74	11413544	2	MS.gene007892
75	25493338	2	MS.gene028366
76	11443631	2	MS.gene033017
77	11419641	2	MS.gene38049
78	11442530	2	MS.gene40513
79	11430048	2	MS.gene049580
80	11436300	2	MS.gene025787
81	11445055	2	MS.gene037902
82	11436240	2	MS.gene21632
83	11407383	2	MS.gene027506
84	11431305	2	MS.gene08124
85	11415029	2	MS.gene045119
86	11446699	2	MS.gene83234
87	11424159	2	MS.gene30654
88	11435754	2	MS.gene66410
89	11421966	2	MS.gene039009
90	11422357	2	MS.gene97848
91	11437781	2	MS.gene54903
92	11440004	2	MS.gene055005
93	11445801	2	MS.gene90881
94	11436847	2	MS.gene036109
95	11417477	2	MS.gene058216
96	11416822	2	MS.gene55959
97	11423375	1	MS.gene065540
98	11416791	1	MS.gene03053
99	11433942	1	MS.gene91978
100	11436612	1	MS.gene038314
101	11443293	1	MS.gene025373
102	11424559	1	MS.gene81545
103	11423909	1	MS.gene02137
104	11429945	1	MS.gene019158
105	11413607	1	MS.gene02843
106	11424739	1	MS.gene74185
107	11418051	1	MS.gene31332
108	11428684	1	MS.gene95484
109	11413270	1	MS.gene066386
110	11408903	1	MS.gene99535
111	11416101	1	MS.gene022910
112	11434991	1	MS.gene062819
113	11433591	1	MS.gene28825
114	11421230	1	MS.gene051009
115	11426408	1	MS.gene005227
116	11432785	1	MS.gene32100
117	AET05473	1	MS.gene072065
118	11415648	1	MS.gene44019
119	11428998	1	MS.gene68433
120	11437558	1	MS.gene023449
121	11439551	1	MS.gene09014
122	11412075	1	MS.gene96760
123	11436819	1	MS.gene49743
124	AES62216	1	MS.gene87594
125	11416659	1	MS.gene02881
126	11436727	1	MS.gene028241
127	AES62305	1	MS.gene97615
128	11411391	1	MS.gene023640
129	11428530	1	MS.gene60563
130	11438310	1	MS.gene01608
131	11445860	1	MS.gene43603
132	11415562	1	MS.gene88308
133	11429529	1	MS.gene073362
134	11414398	1	MS.gene79015
135	11442992	1	MS.gene21519
136	11427139	1	MS.gene85272
137	11412098	1	MS.gene67315
138	11431221	1	MS.gene002901
139	11428156	1	MS.gene064862
140	11427672	1	MS.gene031030
141	11413020	1	MS.gene87959
142	11414500	1	MS.gene51869
143	sqs1	1	MS.gene50719
144	11439634	1	MS.gene89101
145	11422251	1	MS.gene37744
146	11439844	1	MS.gene070797
147	11445727	1	MS.gene26637
148	25496992	1	MS.gene66407
149	25485515	1	MS.gene065115
150	11421104	1	MS.gene45902
151	11409936	1	MS.gene98781
152	11429807	1	MS.gene026025
153	11427259	1	MS.gene27481
154	11425780	1	MS.gene007399
155	11433466	1	MS.gene050320
156	11446185	1	MS.gene44813
157	11444594	1	MS.gene047827
158	11433081	1	MS.gene36216
159	11416246	1	MS.gene48819
160	AES82150	1	MS.gene006560
161	11433210	1	MS.gene61269
162	11427205	1	MS.gene36215
163	11420592	1	MS.gene93731
164	11427480	1	MS.gene21677
165	11435782	1	MS.gene58073
166	11424663	1	MS.gene30016
167	11418607	1	MS.gene87882
168	11406645	1	MS.gene04986
169	11444522	1	MS.gene047813
170	11443043	1	MS.gene75690
171	11407970	1	MS.gene033226
172	11407155	1	MS.gene030384
173	11415626	1	MS.gene019934
174	11413411	1	MS.gene011677
175	11437567	1	MS.gene35590
176	11415396	1	MS.gene053633
177	11410393	1	MS.gene053638
178	11432244	1	MS.gene072511

## Sheet: STRING_description of all_nodes
STRING_id	node	degree	accession_id	method	STRING_length	STRING_description
3880.AES58682	11431305	2	MS.gene08124	by_sequence	305	Phosphoribosylglycinamide formyltransferase
3880.AES59471	11409205	4	MS.gene044021	by_sequence	361	Origin recognition complex subunit
3880.AES59562	11412587	14	MS.gene062731	by_sequence	205	30S ribosomal protein S9; Uncharacterized protein ; Belongs to the universal ribosomal protein uS9 family
3880.AES60079	11418865	6	MS.gene91152	by_sequence	326	50S ribosomal protein L22 ; Belongs to the universal ribosomal protein uL22 family
3880.AES60985	11432785	1	MS.gene32100	by_sequence	553	3-isopropylmalate dehydratase large subunit
3880.AES61086	11431211	27	MS.gene52972	by_sequence	133	60S ribosomal protein L14-1
3880.AES61266	11415648	1	MS.gene44019	by_sequence	587	Zeta-carotene desaturase; Catalyzes the conversion of zeta-carotene to lycopene via the intermediary of neurosporene. It carries out two consecutive desaturations (introduction of double bonds) at positions C-7 and C-7'
3880.AES61275	11405915	28	MS.gene69921	by_sequence	137	40S ribosomal protein S24 ; Belongs to the eukaryotic ribosomal protein eS24 family
3880.AES61326	11412075	1	MS.gene96760	by_sequence	401	DNA excision repair protein ERCC-1
3880.AES61355	11426408	1	MS.gene005227	by_sequence	447	Seryl-tRNA synthetase/serine-tRNA ligase; Seryl-tRNA synthetase
3880.AES61414	11408011	12	MS.gene44141	by_sequence	187	Ribosomal protein L18
3880.AES62043	11422949	4	MS.gene60589	by_sequence	347	50S ribosomal protein L3-2
3880.AES62216	AES62216	1	MS.gene87594	by_sequence	1001	Elongation factor 1-alpha
3880.AES62305	AES62305	1	MS.gene97615	by_sequence	152	40S ribosomal protein S18; Uncharacterized protein ; Belongs to the universal ribosomal protein uS13 family
3880.AES62447	11424159	2	MS.gene30654	by_sequence	689	Heat shock protein
3880.AES62574	11414665	3	MS.gene41385	by_sequence	1160	Valyl-tRNA synthetase/valine-tRNA ligase; Valyl-tRNA synthetase ; Belongs to the class-I aminoacyl-tRNA synthetase family
3880.AES63078	11445801	2	MS.gene90881	by_sequence	598	2-isopropylmalate synthase ; Belongs to the alpha-IPM synthase/homocitrate synthase family
3880.AES63152	11419764	6	MS.gene04296	by_sequence	418	Elongation factor 1-gamma
3880.AES63254	AES63254	17	MS.gene002051	by_sequence	135	60S ribosomal protein L27 ; Belongs to the eukaryotic ribosomal protein eL27 family
3880.AES63411	11428530	1	MS.gene60563	by_sequence	351	Plant poly(A)+ RNA export protein; RNA export
3880.AES63453	11421167	3	MS.gene071916	by_sequence	327	Ribosome biogenesis regulatory protein; Involved in ribosomal large subunit assembly
3880.AES63475	11424216	3	MS.gene75012	by_sequence	1378	Splicing factor 3B subunit
3880.AES63540	11425141	4	MS.gene02213	by_sequence	555	U3 small nucleolar RNA-associated protein-like protein
3880.AES63712	11425151	16	MS.gene01360	by_sequence	146	60S ribosomal protein L26-1; Uncharacterized protein
3880.AES63852	11441808	28	MS.gene26343	by_sequence	248	40S ribosomal protein S6 ; Belongs to the eukaryotic ribosomal protein eS6 family
3880.AES64070	11438310	1	MS.gene01608	by_sequence	1177	DNA polymerase III subunit gamma/tau
3880.AES64087	11445860	1	MS.gene43603	by_sequence	533	Serine hydroxymethyltransferase; Interconversion of serine and glycine; Belongs to the SHMT family
3880.AES64594	11416659	1	MS.gene02881	by_sequence	223	RNA polymerase II, Rpb4, core protein; DNA-directed RNA polymerase II subunit rpb4; RNA polymerase Rpb4
3880.AES64651	11413607	1	MS.gene02843	by_sequence	504	Pre-mRNA-splicing factor cwc25
3880.AES64802	11416791	1	MS.gene03053	by_sequence	1418	Endoribonuclease dicer-like protein; Endoribonuclease Dicer ; Belongs to the helicase family. Dicer subfamily
3880.AES64940	11416822	2	MS.gene55959	by_sequence	294	30S ribosomal protein S6; Ribosomal protein S6
3880.AES65028	11417477	2	MS.gene058216	by_sequence	114	DNA-directed RNA polymerase subunit; DNA-dependent RNA polymerase catalyzes the transcription of DNA into RNA using the four ribonucleoside triphosphates as substrates
3880.AES65463	rps16-2	4	MS.gene026096	by_sequence	130	30S ribosomal protein S16; Uncharacterized protein
3880.AES65618	11443293	1	MS.gene025373	by_sequence	685	DnaJ heat shock family protein; Chaperone protein dnaJ
3880.AES65941	11416229	6	MS.gene071261	by_sequence	991	Transducin family protein/WD-40 repeat protein; WD repeat-containing protein
3880.AES66223	11418643	11	MS.gene039132	by_sequence	432	Ribosomal L1 domain-containing protein
3880.AES66243	11423909	1	MS.gene02137	by_sequence	2223	U5 small nuclear ribonucleoprotein 200 kDa helicase
3880.AES66342	11421966	2	MS.gene039009	by_sequence	479	Phosphoglycerate kinase ; Belongs to the phosphoglycerate kinase family
3880.AES66343	11424739	1	MS.gene74185	by_sequence	401	Phosphoglycerate kinase ; Belongs to the phosphoglycerate kinase family
3880.AES66742	11436847	2	MS.gene036109	by_sequence	747	Double-strand break repair protein Mre11; Meiotic recombination ; Belongs to the MRE11/RAD32 family
3880.AES67407	11418051	1	MS.gene31332	by_sequence	1166	Carbamoyl-phosphate synthase large chain
3880.AES67655	11416101	1	MS.gene022910	by_sequence	388	Transcription factor IIA, alpha/beta subunit; Transcription factor/ transcription initiation factor; Uncharacterized protein
3880.AES67779	11427139	1	MS.gene85272	by_sequence	606	Electron transfer flavoprotein-ubiquinone oxidoreductase
3880.AES68004	11435273	23	MS.gene36310	by_sequence	102	Ribosomal protein L37; Binds to the 23S rRNA
3880.AES68129	11433081	1	MS.gene36216	by_sequence	333	MAK16-like protein; Mak16 protein ; Belongs to the MAK16 family
3880.AES68130	11427205	1	MS.gene36215	by_sequence	180	Signal peptidase complex catalytic subunit SEC11A
3880.AES68689	11429175	3	MS.gene81321	by_sequence	594	Aicarft/IMPCHase bienzyme family protein; Bifunctional purine biosynthesis protein purH
3880.AES68733	11420592	1	MS.gene93731	by_sequence	160	Thioredoxin protein
3880.AES69276	11424663	1	MS.gene30016	by_sequence	478	Uroporphyrinogen-III C-methyltransferase; Siroheme synthase ; Belongs to the precorrin methyltransferase family
3880.AES70953	11406645	1	MS.gene04986	by_sequence	356	Glutamine synthetase
3880.AES71028	11408190	5	MS.gene034607	by_sequence	180	S1 RNA-binding domain protein; rRNA biogenesis protein RRP5
3880.AES71901	11443043	1	MS.gene75690	by_sequence	2733	DRIM (Down-regulated in metastasis)-like protein; Small subunit processome component-like protein
3880.AES72049	11427020	33	MS.gene08434	by_sequence	182	60S ribosomal protein L17; Uncharacterized protein ; Belongs to the universal ribosomal protein uL22 family
3880.AES72050	11437567	1	MS.gene35590	by_sequence	93	Microsomal signal peptidase 12 kDa protein
3880.AES72201	11415029	2	MS.gene045119	by_sequence	258	50S ribosomal protein L23
3880.AES72668	11419474	32	MS.gene057272	by_sequence	193	Ribosomal protein L9; Uncharacterized protein
3880.AES72833	11430437	8	MS.gene55694	by_sequence	162	50S ribosomal protein L17; Uncharacterized protein ; Belongs to the bacterial ribosomal protein bL17 family
3880.AES73012	11431221	1	MS.gene002901	by_sequence	538	3-ketodihydrosphingosine reductase-like protein; NAD(P)H-quinone oxidoreductase chain
3880.AES73821	11432004	3	MS.gene40359	by_sequence	232	Proteasome subunit beta type; The proteasome is a multicatalytic proteinase complex which is characterized by its ability to cleave peptides with Arg, Phe, Tyr, Leu, and Glu adjacent to the leaving group at neutral or slightly basic pH; Belongs to the peptidase T1B family
3880.AES74101	11428156	1	MS.gene064862	by_sequence	490	Glyceraldehyde-3-phosphate dehydrogenase ; Belongs to the glyceraldehyde-3-phosphate dehydrogenase family
3880.AES74700	11427672	1	MS.gene031030	by_sequence	265	Chlorophyll a-b binding protein, chloroplastic; The light-harvesting complex (LHC) functions as a light receptor, it captures and delivers excitation energy to photosystems with which it is closely associated
3880.AES75169	11413020	1	MS.gene87959	by_sequence	226	Eukaryotic translation initiation factor 4E type 3; Uncharacterized protein
3880.AES75190	11414500	1	MS.gene51869	by_sequence	411	Glutamate dehydrogenase ; Belongs to the Glu/Leu/Phe/Val dehydrogenases family
3880.AES75861	11446699	2	MS.gene83234	by_sequence	434	Phosphopyruvate hydratase; Enolase
3880.AES76356	11422247	3	MS.gene58813	by_sequence	622	DNA replication factor CDT1-like protein; Mitochondrial protein, putative
3880.AES76407	11422251	1	MS.gene37744	by_sequence	131	Ribosomal protein L37
3880.AES77010	11435754	2	MS.gene66410	by_sequence	161	Plastid-specific 30S ribosomal protein, putative; 30S ribosomal protein; Uncharacterized protein
3880.AES77013	25496992	1	MS.gene66407	by_sequence	728	Cytoplasmic-like arginine-tRNA ligase; Arginyl-tRNA synthetase ; Belongs to the class-I aminoacyl-tRNA synthetase family
3880.AES77258	11422357	2	MS.gene97848	by_sequence	1119	Aminoacyl-tRNA synthetase, class Ia; Leucyl-tRNA synthetase ; Belongs to the class-I aminoacyl-tRNA synthetase family
3880.AES77837	11437781	2	MS.gene54903	by_sequence	115	DNA-directed RNA polymerases I and III subunit RPAC2
3880.AES78534	11426050	4	MS.gene040231	by_sequence	271	Proteasome subunit beta type; The proteasome is a multicatalytic proteinase complex which is characterized by its ability to cleave peptides with Arg, Phe, Tyr, Leu, and Glu adjacent to the leaving group at neutral or slightly basic pH; Belongs to the peptidase T1B family
3880.AES78644	11440004	2	MS.gene055005	by_sequence	438	Pre-mRNA processing ribonucleoprotein, binding region; U4/U6 small nuclear ribonucleoprotein Prp31
3880.AES79133	11421104	1	MS.gene45902	by_sequence	798	DEAD-box ATP-dependent RNA helicase ; Belongs to the DEAD box helicase family
3880.AES79448	11409936	1	MS.gene98781	by_sequence	527	TCP-1/cpn60 chaperonin family protein; Molecular chaperone; assists the folding of proteins upon ATP hydrolysis
3880.AES79840	11427259	1	MS.gene27481	by_sequence	233	Elongation factor P
3880.AES81225	11415038	3	MS.gene31736	by_sequence	1676	Ferredoxin-dependent glutamate synthase
3880.AES81702	11419485	5	MS.gene051343	by_sequence	445	26S proteasome regulatory subunit-like protein; AAA ATPase; 26S proteasome subunit P45
3880.AES81736	11424573	5	MS.gene061905	by_sequence	609	Pescadillo homolog; Required for maturation of ribosomal RNAs and formation of the large ribosomal subunit
3880.AES81800	11434751	27	MS.gene20037	by_sequence	142	40S ribosomal protein S23; Uncharacterized protein ; Belongs to the universal ribosomal protein uS12 family
3880.AES81895	11425780	1	MS.gene007399	by_sequence	658	ABC transporter-like protein
3880.AES82035	11433466	1	MS.gene050320	by_sequence	72	Ubiquinol-cytochrome c reductase complex protein; Uncharacterized protein
3880.AES82049	11442020	3	MS.gene24681	by_sequence	93	Sm-like protein LSM2; Component of LSM protein complexes, which are involved in RNA processing
3880.AES82135	11423401	3	MS.gene025719	by_sequence	890	U3 small nucleolar RNA-associated protein-like protein
3880.AES82150	AES82150	1	MS.gene006560	by_sequence	436	Transcription factor Dp-1
3880.AES82184	11430699	8	MS.gene07048	by_sequence	720	DNA helicase; Mini-chromosome maintenance ; Belongs to the MCM family
3880.AES82210	11433591	1	MS.gene28825	by_sequence	338	DNA-directed RNA polymerase III subunit rpc6
3880.AES82368	11426640	18	MS.gene92940	by_sequence	207	60S ribosomal protein L13 ; Belongs to the eukaryotic ribosomal protein eL13 family
3880.AES82438	11429584	19	MS.gene000897	by_sequence	124	60S ribosomal protein L22-like protein; Uncharacterized protein
3880.AES82449	11435125	13	MS.gene072508	by_sequence	187	60S ribosomal protein L18
3880.AES82454	11432244	1	MS.gene072511	by_sequence	276	Coatomer subunit beta
3880.AES82668	11429807	1	MS.gene026025	by_sequence	411	GDP-D-mannose-3,5-epimerase; GDP-mannose 3 5-epimerase
3880.AES82733	11431764	2	MS.gene024487	by_sequence	198	Uncharacterized protein; rRNA-processing protein FCF1-like protein
3880.AES82810	11433356	18	MS.gene024401	by_sequence	113	60s acidic ribosomal protein ; Belongs to the eukaryotic ribosomal protein P1/P2 family
3880.AES84545	25485515	1	MS.gene065115	by_sequence	323	Dihydrolipoyllysine-residue acetyltransferase component of pyruvate dehydrogenase complex
3880.AES85227	25499566	5	MS.gene034626	by_sequence	248	40S ribosomal protein S5 ; Belongs to the universal ribosomal protein uS7 family
3880.AES85273	25493338	2	MS.gene028366	by_sequence	294	Cyclin-dependent kinase A ; Belongs to the protein kinase superfamily
3880.AES85334	25485157	24	MS.gene95803	by_sequence	244	40S ribosomal protein S3a ; Belongs to the eukaryotic ribosomal protein eS1 family
3880.AES86850	11422473	2	MS.gene019953	by_sequence	347	Chlorophyll a-b binding protein, chloroplastic; The light-harvesting complex (LHC) functions as a light receptor, it captures and delivers excitation energy to photosystems with which it is closely associated
3880.AES87330	AES87330	19	MS.gene48986	by_sequence	138	40S ribosomal protein S13
3880.AES87964	11439844	1	MS.gene070797	by_sequence	394	42 kDa peptidyl-prolyl isomerase
3880.AES88647	11412098	1	MS.gene67315	by_sequence	417	Isovaleryl-CoA dehydrogenase; Uncharacterized protein
3880.AES88800	11412433	12	MS.gene029109	by_sequence	123	60S ribosomal protein L35
3880.AES89199	11440570	9	MS.gene23323	by_sequence	868	DNA replication licensing factor mcm4-B ; Belongs to the MCM family
3880.AES89203	11439634	1	MS.gene89101	by_sequence	1206	Coatomer subunit alpha; The coatomer is a cytosolic protein complex that binds to dilysine motifs and reversibly associates with Golgi non- clathrin-coated vesicles, which further mediate biosynthetic protein transport from the ER, via the Golgi up to the trans Golgi network
3880.AES89237	sqs1	1	MS.gene50719	by_sequence	423	Farnesyl-diphosphate farnesyltransferase; Squalene synthase
3880.AES89446	11439201	3	MS.gene52150	by_sequence	320	Peter Pan-like protein
3880.AES89454	AES89454	5	MS.gene003428	by_sequence	286	TIMELESS-interacting protein
3880.AES89483	11439204	28	MS.gene39902	by_sequence	152	40S ribosomal protein S15-like protein ; Belongs to the universal ribosomal protein uS19 family
3880.AES89605	11441226	6	MS.gene006544	by_sequence	806	Methionine-tRNA ligase, putative; Methionine--tRNA ligase ; Belongs to the class-I aminoacyl-tRNA synthetase family
3880.AES89702	11445486	3	MS.gene045570	by_sequence	886	26S proteasome non-ATPase regulatory subunit
3880.AES89926	11445055	2	MS.gene037902	by_sequence	563	Nuclear/nucleolar GTPase 2; GTPase involved in pre-60S ribosomal subunit maturation
3880.AES90009	11446185	1	MS.gene44813	by_sequence	98	U6 snRNA-associated Sm-like protein LSm3
3880.AES90166	11445727	1	MS.gene26637	by_sequence	582	Ferredoxin-nitrite reductase
3880.AES90173	11444594	1	MS.gene047827	by_sequence	331	LAG1 longevity assurance-like protein
3880.AES90187	11444522	1	MS.gene047813	by_sequence	1628	DNA-directed RNA polymerase subunit; DNA-dependent RNA polymerase catalyzes the transcription of DNA into RNA using the four ribonucleoside triphosphates as substrates
3880.AES90515	11410393	1	MS.gene053638	by_sequence	357	Branched-chain-amino-acid aminotransferase ; Belongs to the class-IV pyridoxal-phosphate-dependent aminotransferase family
3880.AES90519	11415396	1	MS.gene053633	by_sequence	525	Squalene epoxidase
3880.AES90690	11407765	10	MS.gene36485	by_sequence	773	DNA replication licensing factor MCM3-like protein ; Belongs to the MCM family
3880.AES90777	11413411	1	MS.gene011677	by_sequence	103	Cytochrome C oxidase; Belongs to the cytochrome c oxidase subunit 6A family
3880.AES91008	11415626	1	MS.gene019934	by_sequence	589	Cytoplasmic-like arginine-tRNA ligase; Arginyl-tRNA synthetase ; Belongs to the class-I aminoacyl-tRNA synthetase family
3880.AES91062	11407155	1	MS.gene030384	by_sequence	431	Carbamoyl-phosphate synthase small chain
3880.AES91141	11407970	1	MS.gene033226	by_sequence	1308	RNA-dependent RNA polymerase; Probably involved in the RNA silencing pathway and required for the generation of small interfering RNAs (siRNAs)
3880.AES91369	11443631	2	MS.gene033017	by_sequence	153	Ribosomal protein L7Ae/L30e/S12e/Gadd45 family protein; H/ACA ribonucleoprotein complex subunit 2-like protein
3880.AES91988	11413210	7	MS.gene061260	by_sequence	883	DNA replication licensing factor mcm2 ; Belongs to the MCM family
3880.AES91997	11416246	1	MS.gene48819	by_sequence	162	Transcription factor TFIID protein; TATA-box binding protein
3880.AES92134	11418607	1	MS.gene87882	by_sequence	341	DNA repair protein RAD51 homolog; Binds to single and double-stranded DNA and exhibits DNA-dependent ATPase activity. Unwinds duplex DNA. Component of the meiotic recombination pathway. Seems to play a role in mediating chromosome homology search, chromosome pairing and synapsis at early stages and probably chromosome crossing-over at later stages in meiosis. Probably is involved in the repair of…
3880.AES92299	11446020	3	MS.gene86296	by_sequence	278	Replication factor A protein
3880.AES92487	11435782	1	MS.gene58073	by_sequence	779	Eukaryotic initiation factor iso-4F subunit p82-34
3880.AES93929	11427480	1	MS.gene21677	by_sequence	754	Mg-protoporphyrin IX chelatase; Involved in chlorophyll biosynthesis. Catalyzes the insertion of magnesium ion into protoporphyrin IX to yield Mg- protoporphyrin IX; Belongs to the Mg-chelatase subunits D/I family
3880.AES94010	11436240	2	MS.gene21632	by_sequence	374	SGT1-2-like protein; Small glutamine-rich tetratricopeptide repeat-containing protein
3880.AES94218	11436300	2	MS.gene025787	by_sequence	581	Stress-inducible protein, putative; Stress-induced-phosphoprotein
3880.AES94348	11433210	1	MS.gene61269	by_sequence	411	Glutamate dehydrogenase ; Belongs to the Glu/Leu/Phe/Val dehydrogenases family
3880.AES94349	11442992	1	MS.gene21519	by_sequence	984	DNA repair endonuclease UVH1
3880.AES95104	11424816	27	MS.gene010610	by_sequence	258	60S ribosomal protein L2
3880.AES95423	11407383	2	MS.gene027506	by_sequence	532	Phosphoribosylamine--glycine ligase
3880.AES95432	11415562	1	MS.gene88308	by_sequence	695	Oligomeric subunit 6; Conserved oligomeric Golgi complex subunit
3880.AES96391	11414398	1	MS.gene79015	by_sequence	395	Pyruvate dehydrogenase E1 component subunit alpha; The pyruvate dehydrogenase complex catalyzes the overall conversion of pyruvate to acetyl-CoA and CO(2)
3880.AES96720	11408889	14	MS.gene070569	by_sequence	120	60S ribosomal protein L34; Uncharacterized protein
3880.AES96861	11408903	1	MS.gene99535	by_sequence	212	NAD(P)H dehydrogenase
3880.AES96905	11413270	1	MS.gene066386	by_sequence	164	Eukaryotic translation initiation factor 5A
3880.AES97072	11428684	1	MS.gene95484	by_sequence	578	PfkB family carbohydrate kinase; Fructokinase-2
3880.AES99003	11430048	2	MS.gene049580	by_sequence	322	Eukaryotic translation initiation factor 2 subunit
3880.AES99511	11426543	33	MS.gene29581	by_sequence	657	Triose-phosphate transporter family protein; Maturase
3880.AES99538	11411314	5	MS.gene51629	by_sequence	310	26S proteasome regulatory particle non-ATPase subunit; Uncharacterized protein
3880.AET00022	11435195	6	MS.gene99410	by_sequence	424	KRR1 small subunit processome component-like protein
3880.AET00132	11424559	1	MS.gene81545	by_sequence	223	Elongation factor 1-beta; Uncharacterized protein ; Belongs to the EF-1-beta/EF-1-delta family
3880.AET00287	11429945	1	MS.gene019158	by_sequence	269	Oxygen-evolving enhancer protein
3880.AET00356	11434737	11	MS.gene31095	by_sequence	178	60S ribosomal protein L18a ; Belongs to the eukaryotic ribosomal protein eL20 family
3880.AET00358	11429960	14	MS.gene057093	by_sequence	749	Eukaryotic aspartyl protease family protein; 60S ribosomal protein L18a ; Belongs to the peptidase A1 family
3880.AET00370	11436612	1	MS.gene038314	by_sequence	826	Transport complex-like protein; Conserved oligomeric Golgi complex subunit
3880.AET00469	11431978	6	MS.gene07393	by_sequence	2178	U3 small nucleolar RNA-associated protein; HEAT repeat-containing protein
3880.AET00558	11423375	1	MS.gene065540	by_sequence	439	GDP-L-galactose phosphorylase
3880.AET00838	11442530	2	MS.gene40513	by_sequence	166	50S ribosomal protein L14; Uncharacterized protein ; Belongs to the universal ribosomal protein uL14 family
3880.AET00911	11419641	2	MS.gene38049	by_sequence	797	Heat-shock protein
3880.AET00961	11433942	1	MS.gene91978	by_sequence	1022	Suppressor OF AUXIN resistance protein; Nuclear pore complex protein Nup98-Nup96
3880.AET01231	11434991	1	MS.gene062819	by_sequence	323	Coiled-coil domain-containing protein
3880.AET01418	11423960	21	MS.gene051746	by_sequence	605	40S ribosomal protein S8 ; Belongs to the eukaryotic ribosomal protein eS8 family
3880.AET01475	11421230	1	MS.gene051009	by_sequence	430	Elongation factor 1-alpha
3880.AET02314	11445115	4	MS.gene88493	by_sequence	2032	DNA-directed RNA polymerase subunit; DNA-dependent RNA polymerase catalyzes the transcription of DNA into RNA using the four ribonucleoside triphosphates as substrates
3880.AET02437	11429529	1	MS.gene073362	by_sequence	1052	Retinoblastoma-related protein
3880.AET02713	11426149	13	MS.gene016301	by_sequence	181	60S ribosomal protein L11; Uncharacterized protein ; Belongs to the universal ribosomal protein uL5 family
3880.AET02775	11407406	12	MS.gene047717	by_sequence	265	40S ribosomal protein S4; Uncharacterized protein ; Belongs to the eukaryotic ribosomal protein eS4 family
3880.AET03030	11413544	2	MS.gene007892	by_sequence	173	30S ribosomal protein S20
3880.AET03861	11410295	10	MS.gene00049	by_sequence	195	50S ribosomal protein L12-2; Uncharacterized protein
3880.AET04193	11419028	32	MS.gene08771	by_sequence	133	60S ribosomal protein L32; Uncharacterized protein
3880.AET04360	11411391	1	MS.gene023640	by_sequence	791	5'-3' exonuclease family protein; Exonuclease
3880.AET04371	11413825	4	MS.gene023648	by_sequence	232	Ubiquitin-40S ribosomal S27a-like protein; Ubiquitin
3880.AET04546	11436727	1	MS.gene028241	by_sequence	213	Peptidyl-prolyl cis-trans isomerase
3880.AET04630	11433744	4	MS.gene030685	by_sequence	484	26S proteasome non-ATPase regulatory subunit
3880.AET04745	11439488	9	MS.gene31988	by_sequence	502	30S ribosomal protein S5 ; Belongs to the universal ribosomal protein uS5 family
3880.AET04892	11436819	1	MS.gene49743	by_sequence	527	Ferrochelatase; Catalyzes the ferrous insertion into protoporphyrin IX
3880.AET04941	AET04941	3	MS.gene03199	by_sequence	339	Replication factor C subunit; Uncharacterized protein
3880.AET04972	11439551	1	MS.gene09014	by_sequence	453	DNA primase large subunit; DNA primase is the polymerase that synthesizes small RNA primers for the Okazaki fragments made during discontinuous DNA replication
3880.AET04975	11437558	1	MS.gene023449	by_sequence	364	15-cis-zeta-carotene isomerase
3880.AET05099	11428998	1	MS.gene68433	by_sequence	822	Isoamylase-type starch debranching enzyme; Isoamylase
3880.AET05425	11417021	37	MS.gene25178	by_sequence	279	40S ribosomal protein S2 ; Belongs to the universal ribosomal protein uS5 family
3880.AET05473	AET05473	1	MS.gene072065	by_sequence	608	T-complex protein 1 subunit delta
3880.AET05547	11410151	32	MS.gene040151	by_sequence	325	Guanine nucleotide-binding protein subunit beta-like protein
3880.AET05593	11407595	5	MS.gene040115	by_sequence	292	Eukaryotic translation initiation factor 3 subunit G; RNA-binding component of the eukaryotic translation initiation factor 3 (eIF-3) complex, which is involved in protein synthesis of a specialized repertoire of mRNAs and, together with other initiation factors, stimulates binding of mRNA and methionyl-tRNAi to the 40S ribosome. The eIF-3 complex specifically targets and initiates translation of…
