# Supplementary material for: Transcriptome profiling of flower buds of male-sterile lines provides new insights into male sterility mechanism in alfalfa
Source: BMC Plant Biol. 2022 Apr 15;22:199. doi: 10.1186/s12870-022-03581-1 (PMC9013074; doi:10.1186/s12870-022-03581-1)
Supplement: Supplementary file 5 — Additional file5: Table S3. Statistics of transcription factor families. [file 12870_2022_3581_MOESM5_ESM.xlsx]

## Sheet: Statistics of TFs families
TF family	Gene number	Transcript number
AP2	10	16
ARF	8	10
B3	44	71
BBR-BPC	2	4
C2H2	6	8
C3H	21	29
CAMTA	3	4
CO-like	4	9
DBB	8	16
Dof	19	21
E2F/DP	3	3
EIL	1	1
ERF	58	84
FAR1	28	37
GATA	12	14
GRAS	17	22
GRF	6	14
HB-PHD	1	1
HB-other	37	52
HD-ZIP	10	13
HSF	11	15
LBD (AS2/LOB)	14	16
LSD	4	8
MIKC	15	35
MYB	79	135
M_type	20	42
NAC	30	47
NF-X1	4	4
NF-YA	3	8
Nin-like	6	13
RAV	2	2
SBP	10	11
SRS	1	1
TALE	2	5
TCP	5	5
WRKY	49	75
YABBY	2	4
ZF-HD	6	6
bHLH	43	74
bZIP	35	58
