# Supplementary material for: Transcriptome profiling of flower buds of male-sterile lines provides new insights into male sterility mechanism in alfalfa
Source: BMC Plant Biol. 2022 Apr 15;22:199. doi: 10.1186/s12870-022-03581-1 (PMC9013074; doi:10.1186/s12870-022-03581-1)
Supplement: Supplementary file 7 — Additional file7: Table S4. 17 genes related to tapetum and pollen development. [file 12870_2022_3581_MOESM7_ESM.xlsx]

## Sheet: tapetum and pollen development
Gene_id	Pvalue	Padjust	Significant	Regulate	Gene name	Gene description	GO_id	COG	nr
MS.gene35590	0.00131863	0.017484	yes	up	MS.gene35590		GO:0005787(cellular_component:signal peptidase complex); GO:0009555(biological_process:pollen development); GO:0016021(cellular_component:integral component of membrane); GO:0006465(biological_process:signal peptide processing); GO:0048658(biological_process:anther wall tapetum development); GO:0008233(molecular_function:peptidase activity)	ENOG410YTII(S:Function unknown)	KEH34932.1(microsomal signal peptidase 12 kDa protein [Medicago truncatula])
MS.gene065020	0.000102243	0.00336812	yes	down	MS.gene065020		GO:0048657(biological_process:anther wall tapetum cell differentiation); GO:0046983(molecular_function:protein dimerization activity); GO:0005634(cellular_component:nucleus); GO:0003677(molecular_function:DNA binding)				ENOG410YFZF(K:Transcription)	XP_013470329.1(transcription factor ABORTED MICROSPORES [Medicago truncatula])
MS.gene029287	0.000916276	0.0174681	yes	up	MS.gene029287		GO:0048657(biological_process:anther wall tapetum cell differentiation); GO:0046983(molecular_function:protein dimerization activity); GO:0005634(cellular_component:nucleus); GO:0003677(molecular_function:DNA binding)				ENOG410YFZF(K:Transcription)	XP_013470329.1(transcription factor ABORTED MICROSPORES [Medicago truncatula])
MS.gene040097	1.39662e-08	9.01034e-07	yes	up	MS.gene040097		GO:0009555(biological_process:pollen development); GO:0009860(biological_process:pollen tube growth); GO:0005544(molecular_function:calcium-dependent phospholipid binding); GO:0005509(molecular_function:calcium ion binding); GO:0009414(biological_process:response to water deprivation); GO:0009846(biological_process:pollen germination); GO:0009409(biological_process:response to cold); GO:0009408(b…	ENOG410XPUN(S:Function unknown)	XP_003631146.1(annexin D5 [Medicago truncatula])
MS.gene58163	7.21466e-08	3.94942e-06	yes	up	MS.gene58163		GO:0009555(biological_process:pollen development)	ENOG410Y0FV(U:Intracellular trafficking, secretion, and vesicular transport)	XP_003630121.1(probable ATP synthase 24 kDa subunit, mitochondrial [Medicago truncatula])
MS.gene28159	7.21466e-08	3.94942e-06	yes	up	MS.gene28159		GO:0009555(biological_process:pollen development)	ENOG410Y0FV(U:Intracellular trafficking, secretion, and vesicular transport)	XP_003630121.1(probable ATP synthase 24 kDa subunit, mitochondrial [Medicago truncatula])
MS.gene047030	3.83904e-05	0.000978523	yes	down	MS.gene047030		GO:0009555(biological_process:pollen development); GO:0009860(biological_process:pollen tube growth); GO:0005544(molecular_function:calcium-dependent phospholipid binding); GO:0005509(molecular_function:calcium ion binding); GO:0009414(biological_process:response to water deprivation); GO:0009846(biological_process:pollen germination); GO:0009409(biological_process:response to cold); GO:0009408(b…	ENOG410XPUN(S:Function unknown)	XP_003631146.1(annexin D5 [Medicago truncatula])
MS.gene58074	0.000146904	0.00301807	yes	down	MS.gene58074		GO:0009553(biological_process:embryo sac development); GO:0009555(biological_process:pollen development); GO:0042138(biological_process:meiotic DNA double-strand break formation); GO:0000212(biological_process:meiotic spindle organization); GO:0048236(biological_process:plant-type sporogenesis); GO:0051026(biological_process:chiasma assembly); GO:0007059(biological_process:chromosome segregation)…	ENOG410Z7Q5(S:Function unknown)	XP_003610291.1(protein MULTIPOLAR SPINDLE 1 [Medicago truncatula])
MS.gene28610	0.000171748	0.00343731	yes	up	MS.gene28610		GO:0009555(biological_process:pollen development); GO:0005886(cellular_component:plasma membrane)	ENOG410XR76(S:Function unknown)	XP_003626104.2(uncharacterized protein LOC11442063 isoform X1 [Medicago truncatula])
MS.gene64661	0.00409316	0.0408361	yes	up	MS.gene64661		GO:0046556(molecular_function:alpha-L-arabinofuranosidase activity); GO:0009555(biological_process:pollen development); GO:0006281(biological_process:DNA repair); GO:0004518(molecular_function:nuclease activity); GO:0004527(molecular_function:exonuclease activity); GO:0046373(biological_process:L-arabinose metabolic process); GO:0048256(molecular_function:flap endonuclease activity); GO:0008821(m…	COG0258(L:Replication, recombination and repair)	RHN50689.1(putative non-reducing end alpha-L-arabinofuranosidase [Medicago truncatula])
MS.gene28612	7.2611e-09	5.03993e-07	yes	up	MS.gene28612		GO:0009555(biological_process:pollen development); GO:0005886(cellular_component:plasma membrane)	ENOG410XR76(S:Function unknown)	ABD32844.1(Peptidase S8 and S53, subtilisin, kexin, sedolisin; WD40-like [Medicago truncatula])
MS.gene92271	7.97476e-16	1.93735e-13	yes	up	MS.gene92271		GO:0007033(biological_process:vacuole organization); GO:0009555(biological_process:pollen development); GO:0000285(molecular_function:1-phosphatidylinositol-3-phosphate 5-kinase activity); GO:0010256(biological_process:endomembrane system organization); GO:0016307(molecular_function:phosphatidylinositol phosphate kinase activity); GO:0005739(cellular_component:mitochondrion); GO:0090332(biologica…	COG0459(S:Function unknown)	XP_013444493.1(1-phosphatidylinositol-3-phosphate 5-kinase FAB1B [Medicago truncatula])
MS.gene072615	4.42149e-10	3.92409e-08	yes	down	MS.gene072615		GO:0009555(biological_process:pollen development); GO:0005886(cellular_component:plasma membrane)	ENOG410XR76(S:Function unknown)	XP_003626104.2(uncharacterized protein LOC11442063 isoform X1 [Medicago truncatula])
MS.gene018201	0.00155859	0.0255901	yes	down	MS.gene018201		GO:0016787(molecular_function:hydrolase activity); GO:0007030(biological_process:Golgi organization); GO:0002020(molecular_function:protease binding); GO:0009555(biological_process:pollen development); GO:0015991(biological_process:ATP hydrolysis coupled proton transport); GO:0005618(cellular_component:cell wall); GO:0046034(biological_process:ATP metabolic process); GO:0005634(cellular_component…	K02145;K05868	ATPeV1A, ATP6A;CCNB1	map05165(Human papillomavirus infection); map04145(Phagosome); map04218(Cellular senescence); map00190(Oxidative phosphorylation)	COG1155(C:Energy production and conversion)	XP_003617201.1(G2/mitotic-specific cyclin S13-7 [Medicago truncatula])
MS.gene021806	0.00198884	0.0305088	yes	up	MS.gene021806		GO:0052866(molecular_function:phosphatidylinositol phosphate phosphatase activity); GO:0004725(molecular_function:protein tyrosine phosphatase activity); GO:0008138(molecular_function:protein tyrosine/serine/threonine phosphatase activity); GO:0046856(biological_process:phosphatidylinositol dephosphorylation); GO:0009555(biological_process:pollen development)	K01110	PTEN	map04070(Phosphatidylinositol signaling system); map05225(Hepatocellular carcinoma); map05165(Human papillomavirus infection); map04218(Cellular senescence); map00562(Inositol phosphate metabolism)	COG2453(T:Signal transduction mechanisms)	XP_003621351.1(phosphatidylinositol 3,4,5-trisphosphate 3-phosphatase and protein-tyrosine-phosphatase PTEN1 [Medicago truncatula])
MS.gene024277	0.000182099	0.00523816	yes	up	MS.gene024277		GO:0005794(cellular_component:Golgi apparatus); GO:0005802(cellular_component:trans-Golgi network); GO:0006486(biological_process:protein glycosylation); GO:0016021(cellular_component:integral component of membrane); GO:0009860(biological_process:pollen tube growth); GO:0009846(biological_process:pollen germination); GO:0005768(cellular_component:endosome); GO:0003828(molecular_function:alpha-N-a…				ENOG410XT8P(G:Carbohydrate transport and metabolism)	XP_003624499.1(sialyltransferase-like protein 1 [Medicago truncatula])
MS.gene042790	0.00163044	0.0264288	yes	up	MS.gene042790		GO:0016787(molecular_function:hydrolase activity); GO:0009860(biological_process:pollen tube growth); GO:0052689(molecular_function:carboxylic ester hydrolase activity)				COG0657(I:Lipid transport and metabolism)	XP_003619740.2(probable carboxylesterase 18 [Medicago truncatula])
