# Supplementary material for: Transcriptome profiling of flower buds of male-sterile lines provides new insights into male sterility mechanism in alfalfa
Source: BMC Plant Biol. 2022 Apr 15;22:199. doi: 10.1186/s12870-022-03581-1 (PMC9013074; doi:10.1186/s12870-022-03581-1)
Supplement: Supplementary file 10 — Additional file10: Table S5. Primer information. [file 12870_2022_3581_MOESM10_ESM.xlsx]

## Sheet: Sheet1
Primer Name	sequence(5'to 3')	Number of bases
β-Actin-F	5'-TGTGCGATGTGGACTGTG-3'	18
β-Actin-R	5'-AGGTGGATGGTATTTATTCG-3'	20
MS.052566-2F	5'-GCGGTATTGAAGATGTTGATGAAGA-3'	25
MS.052566-2R	5'-ACAGCCGACATAAGTGAAGCA-3'	21
MS.007255-2F	5'-TCTCTTCTCTTCAACCTTCTCTTCA-3'	25
MS.007255-2R	5'-CCATTCTTCTTGTCATCTTCATCCA-3'	25
MS.042789-1F	5'-TCGTCGTCTCCGTCAACTACC-3'	21
MS.042789-1R	5'-GCAAGCCCTAACCGCAACA-3'	19
MS.58163-2F	5'-GGTCCGAAGGGTCCGAACT-3'	19
MS.58163-2R	5'-CTTGACATCTTGAGCCACTGACA-3'	23
MS.033528-1F	5'-TCTTCTCCAGCCACATACCTTCT-3'	23
MS.033528-1R	5'-TTCTCCTCTTCCTCTCAGCCATT-3'	23
MS.35590-2F	5'-GGGCACTCATAACAAGTAACCAAA-3'	24
MS.35590-2R	5'-AATCAGGCAAAAGAACACCAGAAAT-3'	25
MS.047030-2F	5'-AGGTGAGAAGAAACTGGGAACTGA-3'	24
MS.047030-2R	5'-AGGACTCTCGGCACATTGGA-3'	20
MS.024535-2F	5'-ACCAGGACGAACGGATAATGAAG-3'	23
MS.024535-2R	5'-CGACACTATAACCATCACTTGCTTG-3'	25
MS.013270-2F	5'-TTGAGGCTTGATGATTGGGTGTT-3'	23
MS.013270-2R	5'-GCTGCTAGAGTCCGTGTGC-3'	19
MS.78221-F	5'-CGCTCTCATGGCAAGAAGTTC-3'	21
MS.78221-R	5'-GGTTGTGGCAAGTTGGCATT-3'	20
MS.25178-2F	5'-GCCGTCGTGAAGAGGAAGA-3'	19
MS.25178-2R	5'-GCAGCAACAATACCAGAACCA-3'	21
